# Supplementary material for: Effects of Substituents on the Photophysical/Photobiological Properties of Mono-Substituted Corroles
Source: Molecules. 2023 Feb 1;28(3):1385. doi: 10.3390/molecules28031385 (PMC9921392; doi:10.3390/molecules28031385)
Supplement: Supplementary file 1 [file molecules-28-01385-s001.zip]

Archive with 1 entries (1 files):
- molecules-2164048-supplementary.pdf
